# Supplementary material for: The functional small RNA interactome reveals targets for the vancomycin-responsive sRNA RsaOI in vancomycin-tolerant Staphylococcus aureus
Source: mSystems. 2024 Mar 27;9(4):e00971-23. doi: 10.1128/msystems.00971-23 (PMC11019875; doi:10.1128/msystems.00971-23)
Supplement: Table S1 — Strains and plasmids. [file msystems.00971-23-s0002.xlsx]

## Sheet: Sheet1
Supplementary Table 1. List of strains and plasmids
Strain or Plasmid	Relevant properties	Reference
E. coli
DH5α	Cloning strain	Taylor et al. 1993
IMO8B	Recombinant strain with S. aureus strain NRS384 hsdMS genes	Monk et al. 2012
S. aureus
RN4220	Laboratory strain and the restriction-defective derivative of 8325-4	Novick et al. 1967
JKD6009	Vancomycin-sensitive clinical strain	Howden et al. 201030
JKD6008	Vancomycin-intermediate resistant clinical strain	Howden et al. 2010
JKD6008:: ΔrsaOI	S. aureus JKD6008 strain with the sRNA RsaOI deletion	This study
Mu50	Vancomycin-intermediate resistant clinical strain
GFP translational fusion plasmids
pCN33::PTufA-isaA-GFP	Constitutive expression of isaA-GFP fusion under control of PtufA promoter; EryR	Mediati et al. 2022
pCN33::PTufA-Hpr-GFP	Constitutive expression of SAA6008_01038-GFP fusion under control of PtufA promoter; EryR	This study
pCN33::PTufA-SAA6008_01130-GFP	Constitutive expression of SAA6008_01130-GFP fusion under control of PtufA promoter; EryR	This study
pCN33::PTufA-lip-GFP	Constitutive expression of lip-GFP fusion under control of PtufA promoter; EryR	This study
pICS3PTufA	Shuttle vector with PtufA promoter	Ivain et al. 2017
pICS3::PTufA-RsaOI	Constitutive expression of the rsaOI under control of PtufA promoter; CmR	This study
pICS3::PTufA-RsaE	Constitutive expression of the sRNA RsaE under control of PtufA promoter; CmR	McKellar et al. 2022
pICS3::PTufA-RNAIII	Constitutive expression of the RNAIII under control of PtufA promoter; CmR	McKellar et al. 2022
CRISPRi knockdown plasmids
pSD1	CRISPR interference shuttle vector for transcriptional gene knock-down	This study
pSD1::atl	pSD1 construct with a sgRNA targeting Atl	This study
Allelic exchange plasmids
pIMAY-Z	S. aureus allelic exchange vector; CmR	Monk et al. 2015
pIMAY-Z ::ΔRsaOI	A deletion encompassing the whole RsaOI transcript; CmR	This study
