# Supplementary material for: The functional small RNA interactome reveals targets for the vancomycin-responsive sRNA RsaOI in vancomycin-tolerant Staphylococcus aureus
Source: mSystems. 2024 Mar 27;9(4):e00971-23. doi: 10.1128/msystems.00971-23 (PMC11019875; doi:10.1128/msystems.00971-23)
Supplement: Table S2 — Oligonucleotides. [file msystems.00971-23-s0003.xlsx]

## Sheet: Sheet1
Supplementary Table 2. List of oligonucleotides
Oligonucleotide	Sequence (5’-3’)	Purpose
Rnc-HTF_F	TGGGTCGTCAGTATTGTCGACT	Forward primer to verify allelic exchange in RNase III-HTF tagged VISA
Rnc-HTF_R	ACCCTGAAAATACAAATTCTCGC	Reverse primer to verify allelic exchange in RNase III-HTF tagged VISA
L5Aa	invddT-ACACrGrArCrGrCrUrCrUrUrCrCrGrArUrCrUrNrNrNrUrArArGrCrN-OH	5’ RNA linker used for CLASH
L5Ab	invddT-ACACrGrArCrGrCrUrCrUrUrCrCrGrArUrCrUrNrNrNrArUrUrArGrCrN-OH	5’ RNA linker used for CLASH
L5Ad	invddT-ACACrGrArCrGrCrUrCrUrUrCrCrGrArUrCrUrNrNrNrCrGrCrUrUrArGrCrN	5’ RNA linker used for CLASH
L5Bc	invddT-ACACrGrArCrGrCrUrCrUrUrCrCrGrArUrCrUrNrNrNrCrArCrUrArGrCrN	5’ RNA linker used for CLASH
L5Bd	invddT-ACACrGrArCrGrCrUrCrUrUrCrCrGrArUrCrUrNrNrNrUrCrUrCrUrArGrCrN	5’ RNA linker used for CLASH
App-PE	App-NAGATCGGAAGAGCACACGTCTG-ddC	3’ RNA linker used for CLASH
P5	AATGATACGGCGACCACCGAGATCTACACTCTTTCCCTACACGACGCTCTTCCGATCT	Forward primer to amplify the CLASH libraries
BC1	CAAGCAGAAGACGGCATACGAGATCGTGATGTGACTGGAGTTCAGACGTGTGCTCTTCCGATCT	Reverse primer to amplify the CLASH libraries
BC3	CAAGCAGAAGACGGCATACGAGATGCCTAAGTGACTGGAGTTCAGACGTGTGCTCTTCCGATCT	Reverse primer to amplify the CLASH libraries
BgIII_SA6008_01130_F	GAAAAAAGATCTAGTAAACAAATAAGGGGTAGATAAATATG	Forward primer to clone SAA6008_01130 into the pCN33::PTufA plasmid
EcoRV_SA6008_01130_R	GAAAAAGATATC TTTCCACAATAAGACATCATGTCCCTC	Reverse primer to clone SAA6008_01130 into the pCN33::PTufA plasmid
BgIII_SA6008_lip_F	GAAAAAAGATCTATTAATAATTTGAAATGGTTAGCG	Forward primer to clone lip into the pCN33::PTufA plasmid
EcoRV_lip_R	GAAAAAGATATCGCCATCATTAATAGCCTGTTCTAACCC	Reverse primer to clone lip into the pCN33::PTufA plasmid
BgIII_ Hpr_F	GAAAAAAGATCTCGAATTGAATTTAAAGCATGGTTTTGG	Forward primer to clone SAA6008_01038 into the pCN33::PTufA plasmid
EcoRV_ Hpr _R	GAAAAAGATATC TTGAATGGCGTCAGATTCATCACTACC	Reverse primer to clone SAA6008_01038 into the pCN33::PTufA plasmid
BgIII_ atl_F	GAAAAAAGATCTAATAATTAATAAATGTTAGGAGTAATAAATAGAATGG	Forward primer to clone the autolysin atl into the pCN33::PTufA plasmid
EcoRV_ atl _R	GAAAAAGATATCGTCGCTGATTGATTAGCACGA	Forward primer to clone autolysin atl into the pCN33::PTufA plasmid
M1_Atl_F	GCTGAGGTAAAAAATCCAACACAAAACATTTCTGGCACTCA	Forward primer to generate atl point mutation
M1_Atl_R	TGAGTGCCAGAAATGTTTTGTGTTGGATTTTTTACCTCAGC	Reverse primer to generate atl point mutation
M1_RsaOI_F	GTCTTAGAGTATTTTGTCCAACACAATTAATATTGAGACTCTAACC	Forward primer to generate RsaOI point mutation
M1_RsaOI_R	GGTTAGAGTCTCAATATTAATTGTGTTGGACAAAATACTCTAAGAC	Reverse primer to generate RsaOIl point mutation
BgIII_01579_F	GAAAAAAGATCTAATAATTAATAAATGTTAGGAGTAATAAATAGAATGG	Forward primer to clone SAA6008_01579 into the pCN33::PTufA plasmid
EcoRV_01579_R	GAAAAAGATATCGTCGCTGATTGATTAGCACGA	Forward primer to clone SAA6008_01579 into the pCN33::PTufA plasmid
Atl_sgRNA_O1	CTAACACCCCAAGATAAGTAATCCGT	Oligonucleotide 1 of the sgRNA that knockdowns Atl
Atl_sgRNA_O2	AACACGGATTACTTATCTTGGGGTGT	Oligonucleotide 2 of the sgRNA that knockdowns Atl
pSD1_seq_R	CACAGATGCGTAAGGAGA	Screening primer for the pSD1 plasmid
pRAB11_rsaOI_F	GAAAAAGGTACCATAGAGAAAAGAAGTTATCGCAA	Forward primer to clone RsaOI into the pRAB11 plasmid
pRAB11_rsaOI_R	GAAAAAGAATTCGCTTTTTAAATTGAGAACTGTAA	Reverse primer to clone RsaOI into the pRAB11 plasmid
RsaOI_kpnI_A	GAAAAAGGTACCATGAATCTTCATCACGATAATATGC	Oligonucleotide used to generate the 5’ SOE PCR amplicon for RsaOI deletion
RsaOI_sau6477_B	ACTGCAATGAATACATATAGTAACGTCTTATCTAATAAAAAACATGGT	Oligonucleotide used to generate the 5’ SOE PCR amplicon for RsaOI deletion
RsaOI_sau6477_C	CTATATGTATTCATTGCAGTGGGGGTTTATGTATATA	Oligonucleotide used to generate the 3’ SOE PCR amplicon for RsaOI deletion
RsaOI_SacI_D	CGACTCACTATAGGGCGAATTGGAGCTCCAGTATCATCGCATTTATGTTATTACATTCAC	Oligonucleotide used to generate the 3’ SOE PCR amplicon for RsaOI deletion
RsaOI_FLANK_F	GATAGTGGTCCAGGGGCTGCTAT	Forward flanking primer to confirm the deletion of RsaOI
RsaOI_FLANK_R	CATTAATGTTTGGTAAGTTAGCGG	Reverse flanking primer to confirm the deletion of RsaOI
