# Supplementary material for: The functional small RNA interactome reveals targets for the vancomycin-responsive sRNA RsaOI in vancomycin-tolerant Staphylococcus aureus
Source: mSystems. 2024 Mar 27;9(4):e00971-23. doi: 10.1128/msystems.00971-23 (PMC11019875; doi:10.1128/msystems.00971-23)
Supplement: Table S3 — GO analysis. [file msystems.00971-23-s0004.xlsx]

## Sheet: Sheet1
Supplementary Table 3. GO analysis of sRNAs in the VISA and VSSA sRNA interactome using BINGO and REVIGO
sRNA Cluster	term_ID	GO term description	frequency	log10(pvalue)
RsaOG	GO:0000003	reproduction	0.0077	-3.9508
RsaOB	GO:0016769	transferase activity transferring nitrogenous groups	0.0076	-1.9856
RsaX28	GO:0044419	interspecies interaction between organisms	0.0026	-3.2118
Sau24	GO:0006464	cellular protein modification process	0.0773	-1.3314
Sau41	GO:0044419	interspecies interaction between organisms	0.0026	-3.3473
Sau6072	GO:0045184	establishment of protein localization	0.0241	-1.4179
Sau6851	GO:0006464	cellular protein modification process	0.0773	-1.3314
Teg4	GO:0019318	hexose metabolic process	0.0064	-1.383
Teg56	GO:0042592	homeostatic process	0.0166	-1.765
Teg71	GO:0001906	cell killing	0.0003	-2.2579
Teg83	GO:0043648	dicarboxylic acid metabolic process	0.0102	-1.7808
RsaC	GO:0030001	metal ion transport	0.0168	-1.6559
sRNA138	GO:0006401	RNA catabolic process	0.004	-1.9124
sRNA226	GO:0090305	nucleic acid phosphodiester bond hydrolysis	0.0227	-1.6211
sRNA260	GO:0043648	dicarboxylic acid metabolic process	0.0102	-1.7808
sRNA261	GO:0090304	nucleic acid metabolic process	0.2145	-1.3298
sRNA280	GO:0006629	lipid metabolic process	0.0352	-1.3797
SprX2	GO:0009218	pyrimidine ribonucleotide metabolic process	0.0042	-1.4057
sRNA305	GO:0045184	establishment of protein localization	0.0241	-1.4179
sRNA337	GO:0022610	biological adhesion	0.0055	-2.3089
sRNA45	GO:0032259	methylation	0.031	-1.4962
sRNA73	GO:0044419	interspecies interaction between organisms	0.0026	-3.3473
teg21as	GO:0006400	tRNA modification	0.0091	-1.3983
tsr15	GO:0006464	cellular protein modification process	0.0773	-1.3314
tsr26	GO:0042592	homeostatic process	0.0166	-1.7645
SprX2	GO:0015800	acidic amino acid transport	0.0002	-1.3947
	GO:0034614	cellular response to reactive oxygen species	0.0015	-1.9281
	GO:0042744	hydrogen peroxide catabolic process	0.0009	-1.3947
	GO:0030154	cell differentiation	0.0113	-1.3947
	GO:0015810	aspartate transport	0.0001	-1.3947
	GO:0033554	cellular response to stress	0.0297	-1.3947
	GO:0070887	cellular response to chemical stimulus	0.0101	-1.5544
	GO:0051716	cellular response to stimulus	0.0956	-1.3947
	GO:0010035	response to inorganic substance	0.0032	-1.3947
	GO:0006979	response to oxidative stress	0.0058	-1.3947
	GO:0048646	anatomical structure formation involved in morphogenesis	0.0041	-1.3947
	GO:0030435	sporulation resulting in formation of a cellular spore	0.0013	-1.3947
