# Supplementary material for: The functional small RNA interactome reveals targets for the vancomycin-responsive sRNA RsaOI in vancomycin-tolerant Staphylococcus aureus
Source: mSystems. 2024 Mar 27;9(4):e00971-23. doi: 10.1128/msystems.00971-23 (PMC11019875; doi:10.1128/msystems.00971-23)
Supplement: Table S4 — Verified S. aureus sRNA-mRNA interactions overlaid with the SOMS clustering analysis. [file msystems.00971-23-s0005.xlsx]

## Sheet: Sheet1
Supplementary Table 4. List of verified S. aureus sRNA-mRNA interactions overlayed with the SOMS clustering analysis.
Small RNA	mRNA target	JKD6008 locus	Function	References	SOMs cluster
SsrA	crtMN	SA6008_02600	Repression	Liu et al. 2010	1
SprX	spoVG	SAA6008_00502	Repression	Eyraud et al. 2014	1
SprD and RNAIII	sbi	SAA6008_02459	Repression	Chabelskaya et al. 2010, Chabelskaya et al. 2014	1
RsaE	sa0873	SAA6008_00969	Repression	Geissman et al. 2009	1
RsaE	sucC	SAA6008_01200	Repression	Rochat et al. 2018	1
RsaE	rocF	SAA6008_02201	Repression	Rochat et al. 2018	1
RsaA	mgrA	SAA6008_00703	Repression	Romilly et al. 2014	1
RNAIII	ltaS	SAA6008_00734	Repression	Yan et al. 2015	1
RNAIII	rot	SAA6008_01734	Repression	Geisinger et al. 2006, Boisset et al. 2006	1
sRNA11	agrA	SAA6008_02077	Activation	Mediati et al. 2022	2
RsaE	sucD	SAA6008_01201	Repression	Rochat et al. 2018	2
RsaE	rocD	SAA6008_00910	Repression	Rochat et al. 2018	2
RsaC	sodA	SAA6008_01522	Repression	Lalouna et al. 2019	2
RNAIII	esxA	SAA6008_00256	Activation	McKellar et al. 2022	2
psm-mec	agrA	SAA6008_02077	Repression	Kaito et al. 2013	2
SprC	Atl	SAA6008_01007	Repression	Pabic et al. 2015	2
SprX	walR	SAA6008_00018	Activation	Buchad et al. 2021	3
Teg41	aPSM	SAA6008_09900	Activation	Zapf et al. 2019
Ssr42	spa	SAA6008_00089	Activation	Morrison et al. 2012
Ssr42	cap5A	SAA6008_00127	Activation	Morrison et al. 2012
SprY	Hld	SAA6008_02073	Alters function	Huyen et al. 2021
SprX2	ecb	SAA6008_01107	Repression	Ivain et al. 2017
SprX1	Hld	SAA6008_02073	Activation	Kathirvel et al 2016
SprX1	clfB	SAA6008_02689	Activation	Kathirvel et al 2016
SprA	sa2216	SAA6008_2470	Unknown	Pichon & Felden 2005
RsaI	treB	SAA6008_00478	Repression	Bronesky et al. 2019
RsaI	glcU	SAA6008_02293	Repression	Bronesky et al. 2019
RsaE	opp3A/3B	SAA6008_00939	Repression	Bohn et al. 2010
RsaE	icaR	SAA6008_02725	Repression	Rochat et al. 2018, Schoenfelder et al. 2019
RsaA	ssaA	SAA6008_02339	Repression	Tomasini et al. 2017
RsaA	flr	SAA6008_01109	Repression	Tomasini et al. 2017
RNAIII`	eap	SAA6008_00934	Activation	Liu et al. 2011
RNAIII	lytM	SAA6008_00250	Repression	Chunhua et al. 2012
RNAIII	hla	SAA6008_01115	Activation	Morfeldt et al. 1995
RNAIII	spa	SAA6008_00089	Repression	Benito et al. 2000, Huntzinger et al. 2005
RNAIII	coa	SAA6008_00199	Repression	Chevalier et al. 2010
RNAIII	Sa1000	SAA6008_01107	Repression	Chevalier et al. 2010
RNAIII	murQ	SAA6008_00170	Repression	Mediati et al. 2022
ArtR	sarT	SAA6008_02533	Repression	Xue et al. 2014
